# Supplementary material for: Towards a Canary Islands barcode database for soil biodiversity: revealing cryptic and unrecorded mite species diversity within insular soils
Source: Biodivers Data J. 2024 Jan 10;12:e113301. doi: 10.3897/BDJ.12.e113301 (PMC10838043; doi:10.3897/BDJ.12.e113301)
Supplement: Supplementary material 1 — Table S1 [file bdj-12-e113301-s001.xlsx]

## Sheet: Table_S1
Sample_code	Locality	Island	Latitude	Longitude	Date	Voucher code
A1_SUP	Vueltas de Taganana, Anaga	Tenerife	28.5438	-16.2263	2020-06-10	sci2508, sci2509, sci2511, sci2512, sci2513, sci2514, sci2516, sci2517, sci2518, sci2520, sci2523, sci2524, sci2525, sci2526, sci2527, sci2528, sci2531, sci2532, sci2533, sci2535, sci2536, sci2537, sci2538, sci2539, sci2540
A3_DEEP	Vueltas de Taganana, Anaga	Tenerife	28.5438	-16.2263	2020-06-10	sci2689, sci2690, sci2692, sci2695
B1_DEEP	Vueltas de Taganana, Anaga	Tenerife	28.5438	-16.2263	2020-06-10	sci2600, sci2601, sci2602, sci2603, sci2605, sci2606, sci2608, sci2610, sci2612, sci2613, sci2614, sci2615, sci2616
B3_SUP	Vueltas de Taganana, Anaga	Tenerife	28.5438	-16.2263	2020-06-10	sci2650, sci2651, sci2652, sci2653, sci2654, sci2655, sci2656, sci2657, sci2658
C5_DEEP	Vueltas de Taganana, Anaga	Tenerife	28.5438	-16.2263	2020-06-09	sci2696, sci2699
C5_SUP	Vueltas de Taganana, Anaga	Tenerife	28.5438	-16.2263	2020-06-09	sci2548, sci2550, sci2551, sci2553, sci2555, sci2556, sci2557, sci2558, sci2559, sci2560, sci2561, sci2562, sci2563, sci2564, sci2565, sci2566
D3_DEEP	Vueltas de Taganana, Anaga	Tenerife	28.5438	-16.2263	2020-06-09	sci2622, sci2623, sci2626, sci2628, sci2629, sci2630, sci2631, sci2632, sci2634
D6_SUP	Vueltas de Taganana, Anaga	Tenerife	28.5438	-16.2263	2020-06-09	sci2664, sci2665, sci2667, sci2668, sci2669
E2_DEEP	Vueltas de Taganana, Anaga	Tenerife	28.5438	-16.2263	2020-06-09	sci2702, sci2703, sci2704, sci2705, sci2706
E4_SUP	Vueltas de Taganana, Anaga	Tenerife	28.5438	-16.2263	2020-06-09	sci2577, sci2580, sci2581, sci2584, sci2585, sci2586, sci2589, sci2590, sci2591
F2_DEEP	Vueltas de Taganana, Anaga	Tenerife	28.5438	-16.2263	2020-06-08	sci2637, sci2638, sci2640, sci2642, sci2643, sci2645
F5_SUP	Vueltas de Taganana, Anaga	Tenerife	28.5438	-16.2263	2020-06-08	sci2675, sci2677, sci2678, sci2679, sci2680, sci2681
CCAG_1.1_DEEP	Agua García	Tenerife	28.4589	-16.4041	2018-12-05	sci2989, sci2991, sci2992, sci2993
CCAG_3.5_DEEP	Agua García	Tenerife	28.4429	-16.3975	2018-11-20	sci3082, sci3084, sci3085, sci3086, sci3087, sci3088
CCAG_4.6_DEEP	Agua García	Tenerife	28.4421	-16.3885	2018-12-05	sci2994, sci2996, sci2997, sci2999, sci3000
CCAG_5.3_SUP	Agua García	Tenerife	28.4591	-16.4024	2018-11-06	sci2985, sci2986, sci2987
CCAG_5.4_DEEP	Agua García	Tenerife	28.4489	-16.4081	2018-11-06	sci2994, sci2996, sci2997, sci2999, sci3000, sci3003, sci3004, sci3005, sci3006, sci3008
MMP_2.3_DEEP	Mesa Mota	Tenerife	28.5091	-16.3168	2019-04-10	sci2968, sci2969
MMP_2.6_SUP	El Español	Tenerife	28.5091	-16.3382	2019-04-12	sci2962, sci2963, sci2964, sci2965, sci2967
FV2_SUP	Pico de la Zarza	Fuerteventura	28.1019	-14.3553	2019-02-25	sci3121, sci3122, sci3123, sci3124, sci3125, sci3126
FV3_DEEP	Degollada de Hierba Huerto	Fuerteventura	28.0981	-14.3621	2019-02-25	sci3097, sci3098, sci3100, sci3101, sci3102
FV4_DEEP	Pico de la Palma	Fuerteventura	28.1004	-14.3609	2019-02-25	sci3113, sci3115, sci3116, sci3117, sci3119, sci3120
FV4_SUP	Pico de la Palma	Fuerteventura	28.1004	-14.3609	2019-02-25	sci3089, sci3090, sci3091, sci3092, sci3094, sci3095, sci3096
FV6_DEEP	Tabla de Vinamar	Fuerteventura	28.0926	-14.3462	2019-02-25	sci3105, sci3107, sci3108, sci3109, sci3112
