# Supplementary material for: Towards a Canary Islands barcode database for soil biodiversity: revealing cryptic and unrecorded mite species diversity within insular soils
Source: Biodivers Data J. 2024 Jan 10;12:e113301. doi: 10.3897/BDJ.12.e113301 (PMC10838043; doi:10.3897/BDJ.12.e113301)
Supplement: Supplementary material 3 — Table S2 [file bdj-12-e113301-s003.xlsx]

## Sheet: Table_S2
Order	Family	Genus	Species	Voucher codes
Mesostigmata	Laelapidae	Pseudoparasitus	Pseudoparasitus dentatus (Halbert, 1920)	sci3098, sci3116
Mesostigmata	Macrochelidae	Macrocheles (Macrholaspis)	Macrocheles (Macrholaspis) cf. recki Bregetova & Koroleva, 1960	sci2996
Mesostigmata	Ologamasidae	Gamasiphis	Gamasiphis sextus Vitzthum, 1921	sci2516, sci2556, sci2615, sci2992
Mesostigmata	Parasitidae	Holoparasitus	Holoparasitus sp.	sci2531, sci2550, sci2679
Mesostigmata	Parasitidae	Pergamasus	Pergamasus crassipes (Linnaeus, 1758)	sci3003
Mesostigmata	Parasitidae			sci3005
Mesostigmata	Polyaspididae	Uroseius	Uroseius cylindricus (Berlese, 1916)	sci2643
Mesostigmata	Trachyuropodidae	cf. Trachyuropoda	cf. Trachyuropoda sp.	sci2986
Mesostigmata	Trachyuropodidae	Trachyuropoda	Trachyuropoda sp.	sci2555, sci2563, sci2968, sci2994, sci2997
Sarcoptiformes	Achipteriidae	Campachipteria	Campachipteria petiti (Travé, 1960)	sci2608, sci2610, sci2642
Sarcoptiformes	Ameridae	Amerus	Amerus cuspidatus (Berlese, 1883)	sci2623, sci3000
Sarcoptiformes	Amerobelbidae	Amerobelba	Amerobelba decedens Berlese, 1908	sci2705, sci2989, sci2993
Sarcoptiformes	Carabodidae	Cavernocarabodes	Cavernocarabodes trigonosternum (Pérez-Íñigo, 1976)	sci2559
Sarcoptiformes	Carabodidae	Odontocepheus	Odontocepheus elongatus (Michael, 1879)	sci2669
Sarcoptiformes	Carabodidae			sci2656
Sarcoptiformes	Ceratoppiidae	Ceratoppia	Ceratoppia bipilis (Hermann, 1804)	sci2509
Sarcoptiformes	Ceratozetidae	Trichoribates	Trichoribates novus (Sellnick, 1928)	sci3096, sci3117
Sarcoptiformes	Compactozetidae	Cepheus	Cepheus latus Koch, 1835	sci2600
Sarcoptiformes	Compactozetidae	Conoppia	Conoppia cf. palmicincta (Michael, 1884)	sci2557
Sarcoptiformes	Damaeidae	Damaeus	Damaeus recasensi Capilla, 1971	sci2520, sci2523, sci2548, sci2565, sci2605, sci2630, sci2640, sci2658, sci2678, sci2987
Sarcoptiformes	Damaeidae	Metabelbella	Metabelbella interlamellaris Pérez-Íñigo, 1987	sci2558, sci2655
Sarcoptiformes	Dampfiellidae	Dampfiella	Dampfiella ambigua Pérez-Íñigo, 1976	sci2553
Sarcoptiformes	Euphthiracaridae	cf. Euphthiracarus	cf. Euphthiracarus sp.	sci2999
Sarcoptiformes	Euphthiracaridae	Mesotritia	Mesotritia cf. grandjeani (Feider & Suciu, 1957)	sci2524, sci2526, sci2533, sci2539, sci2577, sci2613, sci2631, sci2675, sci2681
Sarcoptiformes	Euphthiracaridae	Acrotritia	Acrotritia ardua ardua (Koch, 1841)	sci2969, sci3008
Sarcoptiformes	Euphthiracaridae	Acrotritia	Acrotritia penicillata (Pérez-Íñigo, 1969)	sci3109
Sarcoptiformes	Galumnidae	Acrogalumna	Acrogalumna longipluma (Berlese, 1904)	sci2514, sci2528, sci2537, sci2561, sci2564, sci2585, sci2586, sci2590, sci2612, sci2614, sci2638, sci2651, sci2657, sci2668, sci2680, sci2695, sci2702, sci2991, sci3082
Sarcoptiformes	Galumnidae	Galumna	Galumna alata (Hermann, 1804)	sci2602, sci3092, sci3113, sci3119
Sarcoptiformes	Galumnidae	Pilogalumna	Pilogalumna allifera (Oudemans, 1919)	sci3112, sci3123
Sarcoptiformes	Gustaviidae	Gustavia	Gustavia longirostris Mihelcic, 1957	sci2525, sci2535, sci2645, sci3087
Sarcoptiformes	Humerobatidae	Humerobates	Humerobates pomboi Pérez-Íñigo, 1992	sci3006
Sarcoptiformes	Hypochthoniidae	Hypochthonius	Hypochthonius luteus Oudemans, 1917	sci2508, sci2511, sci2518, sci2540, sci2560, sci2562, sci2589, sci2603, sci2626, sci2634, sci2637, sci2652, sci2667, sci2677, sci2689, sci2692, sci2699, sci2706
Sarcoptiformes	Liacaridae	Dorycranosus	Dorycranosus splendens (Coggi, 1898)	sci2591
Sarcoptiformes	Nothridae	Nothrus	Nothrus reticulatus Sitnikova, 1975	sci3004
Sarcoptiformes	Nothridae	Nothrus	Nothrus silvestris Nicolet, 1855	sci2962, sci2965
Sarcoptiformes	Oppiidae	Ramusella	Ramusella cf. clavipectinata (Michael, 1885)	sci3101
Sarcoptiformes	Oribatulidae	Hemileius	Hemileius elongatus E.Pérez-Íñigo, 1978	sci3089, sci3108, sci3121, sci3126
Sarcoptiformes	Oribatulidae	Zygoribatula	Zygoribatula connexa (Berlese, 1904)	sci3094
Sarcoptiformes	Oribatulidae	Zygoribatula	Zygoribatula propinqua (Oudemans, 1902)	sci3088, sci3120
Sarcoptiformes	Oribatulidae	Zygoribatula	Zygoribatula undulata Berlese, 1916	sci3100, sci3102
Sarcoptiformes	Phenopelopidae	Eupelops	Eupelops acromios (Hermann, 1804)	sci2538, sci2551, sci2580, sci2584, sci2654
Sarcoptiformes	Phthiracaridae	Archiphthiracarus	Archiphthiracarus sp.	sci2650, sci3107
Sarcoptiformes	Phthiracaridae	Hoplophthiracarus	Hoplophthiracarus cazanicus Feider & Calugar, 1970	sci3125
Sarcoptiformes	Phthiracaridae	Phthiracarus	Phthiracarus cf. globosus (Koch, 1841)	sci2527, sci2532, sci2566, sci2606, sci2622, sci2628, sci2632, sci2653, sci2664, sci2665, sci2696, sci2967, sci2985
Sarcoptiformes	Phthiracaridae	Phthiracarus	Phthiracarus cf. globus Parry, 1979	sci3086
Sarcoptiformes	Phthiracaridae	Phthiracarus	Phthiracarus cf. ligneus Willmann, 1931	sci2601, sci2629, sci2690, sci2703, sci2704
Sarcoptiformes	Steganacaridae	Steganacarus	Steganacarus tenerifensis Pérez-Íñigo, 1972	sci2517, sci2581
Sarcoptiformes	Suctobelbidae	Rhynchobelba	Rhynchobelba machadoi Pérez-Íñigo, 1976	sci3084
Sarcoptiformes	Tectocepheidae	Tectocepheus	Tectocepheus alatus Berlese, 1913	sci3091
Sarcoptiformes	Trhypochthoniidae	Trhypochthonius	Trhypochthonius japonicus Aoki, 1970	sci2616
Sarcoptiformes	Xenillidae	Xenillus	Xenillus discrepans canariensis Pérez-Íñigo, 1976	sci2536
Sarcoptiformes	Xenillidae	Xenillus	Xenillus sp1	sci3085
Sarcoptiformes	Xenillidae	Xenillus	Xenillus sp2	sci3124
Sarcoptiformes	Xenillidae	Xenillus	Xenillus sp3	sci3097, sci3122
Sarcoptiformes	Xenillidae	Xenillus	Xenillus sp4	sci3090, sci3095, sci3115
Sarcoptiformes	Xenillidae	Xenillus	Xenillus tegeocranus (Hermann, 1804)	sci2512, sci2513
Trombidiformes	Erythraeidae	cf. Leptus	cf. Leptus sp.	sci2963, sci2964
Trombidiformes	Erythraeidae
