# Supplementary material for: Towards a Canary Islands barcode database for soil biodiversity: revealing cryptic and unrecorded mite species diversity within insular soils
Source: Biodivers Data J. 2024 Jan 10;12:e113301. doi: 10.3897/BDJ.12.e113301 (PMC10838043; doi:10.3897/BDJ.12.e113301)
Supplement: Supplementary material 4 — Table S3 [file bdj-12-e113301-s004.xlsx]

## Sheet: Table_S3
Project Code	Process ID	Sample ID	BIN	COI-5P Seq. Length	Collection Date	Phylum	Class	Order	Family	Genus	Species
CIACA	CIACA001-21	sci2508	BOLD:AEI3587	634[0n]	09-Jun-2020	Arthropoda	Arachnida	Sarcoptiformes	Hypochthoniidae	Hypochthonius	Hypochthonius luteus
CIACA	CIACA002-21	sci2509	BOLD:AEH9721	637[0n]	09-Jun-2020	Arthropoda	Arachnida	Sarcoptiformes	Ceratoppiidae	Ceratoppia	Ceratoppia bipilis
CIACA	CIACA003-21	sci2511	BOLD:AEI3587	634[0n]	09-Jun-2020	Arthropoda	Arachnida	Sarcoptiformes	Hypochthoniidae	Hypochthonius	Hypochthonius luteus
CIACA	CIACA004-21	sci2512	BOLD:AEI8992	639[0n]	09-Jun-2020	Arthropoda	Arachnida	Sarcoptiformes	Xenillidae	Xenillus	Xenillus tegeocranus
CIACA	CIACA005-21	sci2513	BOLD:AEI8992	635[0n]	09-Jun-2020	Arthropoda	Arachnida	Sarcoptiformes	Xenillidae	Xenillus	Xenillus tegeocranus
CIACA	CIACA006-21	sci2514	BOLD:AEI1056	635[0n]	09-Jun-2020	Arthropoda	Arachnida	Sarcoptiformes	Galumnidae	Acrogalumna	Acrogalumna longipluma
CIACA	CIACA007-21	sci2516	BOLD:AEI1055	629[0n]	09-Jun-2020	Arthropoda	Arachnida	Mesostigmata	Ologamasidae	Gamasiphis	Gamasiphis sextus
CIACA	CIACA008-21	sci2517	BOLD:AEI8994	632[0n]	09-Jun-2020	Arthropoda	Arachnida	Sarcoptiformes	Steganacaridae	Steganacarus	Steganacarus tenerifensis
CIACA	CIACA009-21	sci2518	BOLD:AEI3587	634[0n]	09-Jun-2020	Arthropoda	Arachnida	Sarcoptiformes	Hypochthoniidae	Hypochthonius	Hypochthonius luteus
CIACA	CIACA010-21	sci2520	BOLD:AEI4386	635[0n]	09-Jun-2020	Arthropoda	Arachnida	Sarcoptiformes	Damaeidae	Damaeus	Damaeus recasensi
CIACA	CIACA011-21	sci2523	BOLD:AEI4384	637[0n]	09-Jun-2020	Arthropoda	Arachnida	Sarcoptiformes	Damaeidae	Damaeus	Damaeus recasensi
CIACA	CIACA012-21	sci2524	BOLD:AEI8467	633[0n]	09-Jun-2020	Arthropoda	Arachnida	Sarcoptiformes	Euphthiracaridae	Mesotritia	Mesotritia cf. grandjeani
CIACA	CIACA013-21	sci2525	BOLD:AEI3725	631[0n]	09-Jun-2020	Arthropoda	Arachnida	Sarcoptiformes	Gustaviidae	Gustavia	Gustavia longirostris
CIACA	CIACA014-21	sci2526	BOLD:AEI8467	633[0n]	09-Jun-2020	Arthropoda	Arachnida	Sarcoptiformes	Euphthiracaridae	Mesotritia	Mesotritia cf. grandjeani
CIACA	CIACA015-21	sci2527	BOLD:AEI2040	632[0n]	09-Jun-2020	Arthropoda	Arachnida	Sarcoptiformes	Phthiracaridae	Phthiracarus	Phthiracarus cf. globosus
CIACA	CIACA016-21	sci2528	BOLD:AEI1056	634[0n]	09-Jun-2020	Arthropoda	Arachnida	Sarcoptiformes	Galumnidae	Acrogalumna	Acrogalumna longipluma
CIACA	CIACA017-21	sci2531	BOLD:AEI8993	619[0n]	09-Jun-2020	Arthropoda	Arachnida	Mesostigmata	Parasitidae	Holoparasitus	Holoparasitus sp.
CIACA	CIACA018-21	sci2532	BOLD:AEI2040	629[0n]	09-Jun-2020	Arthropoda	Arachnida	Sarcoptiformes	Phthiracaridae	Phthiracarus	Phthiracarus cf. globosus
CIACA	CIACA019-21	sci2533	BOLD:AEI8467	628[0n]	09-Jun-2020	Arthropoda	Arachnida	Sarcoptiformes	Euphthiracaridae	Mesotritia	Mesotritia cf. grandjeani
CIACA	CIACA020-21	sci2535	BOLD:AEI3725	636[0n]	09-Jun-2020	Arthropoda	Arachnida	Sarcoptiformes	Gustaviidae	Gustavia	Gustavia longirostris
CIACA	CIACA021-21	sci2536	BOLD:AEH9009	637[0n]	09-Jun-2020	Arthropoda	Arachnida	Sarcoptiformes	Xenillidae	Xenillus	Xenillus discrepans canariensis
CIACA	CIACA022-21	sci2537	BOLD:AEI1056	636[0n]	09-Jun-2020	Arthropoda	Arachnida	Sarcoptiformes	Galumnidae	Acrogalumna	Acrogalumna longipluma
CIACA	CIACA023-21	sci2538	BOLD:AEI2704	634[0n]	09-Jun-2020	Arthropoda	Arachnida	Sarcoptiformes	Phenopelopidae	Eupelops	Eupelops acromios
CIACA	CIACA024-21	sci2539	BOLD:AEI6713	635[0n]	09-Jun-2020	Arthropoda	Arachnida	Sarcoptiformes	Euphthiracaridae	Mesotritia	Mesotritia cf. grandjeani
CIACA	CIACA025-21	sci2540	BOLD:AEI3587	634[0n]	09-Jun-2020	Arthropoda	Arachnida	Sarcoptiformes	Hypochthoniidae	Hypochthonius	Hypochthonius luteus
CIACA	CIACA026-21	sci2548	BOLD:AEI4386	632[0n]	09-Jun-2020	Arthropoda	Arachnida	Sarcoptiformes	Damaeidae	Damaeus	Damaeus recasensi
CIACA	CIACA027-21	sci2550	BOLD:AEI8993	626[0n]	09-Jun-2020	Arthropoda	Arachnida	Mesostigmata	Parasitidae	Holoparasitus	Holoparasitus sp.
CIACA	CIACA028-21	sci2551	BOLD:AEI2704	627[0n]	09-Jun-2020	Arthropoda	Arachnida	Sarcoptiformes	Phenopelopidae	Eupelops	Eupelops acromios
CIACA	CIACA029-21	sci2553	BOLD:AEI5421	634[0n]	09-Jun-2020	Arthropoda	Arachnida	Sarcoptiformes	Dampfiellidae	Dampfiella	Dampfiella ambigua
CIACA	CIACA030-21	sci2555	BOLD:AAZ2213	624[0n]	09-Jun-2020	Arthropoda	Arachnida	Mesostigmata	Trachyuropodidae	Trachyuropoda	Trachyuropoda sp.
CIACA	CIACA031-21	sci2556	BOLD:AEI1055	636[0n]	09-Jun-2020	Arthropoda	Arachnida	Mesostigmata	Ologamasidae	Gamasiphis	Gamasiphis sextus
CIACA	CIACA032-21	sci2557	BOLD:AEI8929	633[0n]	09-Jun-2020	Arthropoda	Arachnida	Sarcoptiformes	Compactozetidae	Conoppia	Conoppia cf. palmicincta
CIACA	CIACA033-21	sci2558	BOLD:AEI0249	635[0n]	09-Jun-2020	Arthropoda	Arachnida	Sarcoptiformes	Damaeidae	Metabelbella	Metabelbella interlamellaris
CIACA	CIACA034-21	sci2559	BOLD:AEI0245	636[0n]	09-Jun-2020	Arthropoda	Arachnida	Sarcoptiformes	Carabodidae	Cavernocarabodes	Cavernocarabodes trigonosternum
CIACA	CIACA035-21	sci2560	BOLD:AEI3587	634[0n]	09-Jun-2020	Arthropoda	Arachnida	Sarcoptiformes	Hypochthoniidae	Hypochthonius	Hypochthonius luteus
CIACA	CIACA036-21	sci2561	BOLD:AEI5290	636[0n]	09-Jun-2020	Arthropoda	Arachnida	Sarcoptiformes	Galumnidae	Acrogalumna	Acrogalumna longipluma
CIACA	CIACA037-21	sci2562	BOLD:AEI3587	634[0n]	09-Jun-2020	Arthropoda	Arachnida	Sarcoptiformes	Hypochthoniidae	Hypochthonius	Hypochthonius luteus
CIACA	CIACA038-21	sci2563	BOLD:AAZ2213	624[0n]	09-Jun-2020	Arthropoda	Arachnida	Mesostigmata	Trachyuropodidae	Trachyuropoda	Trachyuropoda sp.
CIACA	CIACA039-21	sci2564	BOLD:AEI5290	637[0n]	09-Jun-2020	Arthropoda	Arachnida	Sarcoptiformes	Galumnidae	Acrogalumna	Acrogalumna longipluma
CIACA	CIACA040-21	sci2565	BOLD:AEI4386	632[0n]	09-Jun-2020	Arthropoda	Arachnida	Sarcoptiformes	Damaeidae	Damaeus	Damaeus recasensi
CIACA	CIACA041-21	sci2566	BOLD:AEI2040	635[0n]	09-Jun-2020	Arthropoda	Arachnida	Sarcoptiformes	Phthiracaridae	Phthiracarus	Phthiracarus cf. globosus
CIACA	CIACA042-21	sci2577	BOLD:AEI8467	631[0n]	09-Jun-2020	Arthropoda	Arachnida	Sarcoptiformes	Euphthiracaridae	Mesotritia	Mesotritia cf. grandjeani
CIACA	CIACA043-21	sci2580	BOLD:AEI3535	633[0n]	09-Jun-2020	Arthropoda	Arachnida	Sarcoptiformes	Phenopelopidae	Eupelops	Eupelops acromios
CIACA	CIACA044-21	sci2581	BOLD:AEI8994	633[0n]	09-Jun-2020	Arthropoda	Arachnida	Sarcoptiformes	Steganacaridae	Steganacarus	Steganacarus tenerifensis
CIACA	CIACA045-21	sci2584	BOLD:AEI2704	636[0n]	09-Jun-2020	Arthropoda	Arachnida	Sarcoptiformes	Phenopelopidae	Eupelops	Eupelops acromios
CIACA	CIACA046-21	sci2585	BOLD:AEI5290	634[0n]	09-Jun-2020	Arthropoda	Arachnida	Sarcoptiformes	Galumnidae	Acrogalumna	Acrogalumna longipluma
CIACA	CIACA047-21	sci2586	BOLD:AEI1056	630[0n]	09-Jun-2020	Arthropoda	Arachnida	Sarcoptiformes	Galumnidae	Acrogalumna	Acrogalumna longipluma
CIACA	CIACA048-21	sci2589	BOLD:AEI3587	632[0n]	09-Jun-2020	Arthropoda	Arachnida	Sarcoptiformes	Hypochthoniidae	Hypochthonius	Hypochthonius luteus
CIACA	CIACA049-21	sci2590	BOLD:AEI5290	635[0n]	09-Jun-2020	Arthropoda	Arachnida	Sarcoptiformes	Galumnidae	Acrogalumna	Acrogalumna longipluma
CIACA	CIACA050-21	sci2591	BOLD:AEI6712	633[0n]	09-Jun-2020	Arthropoda	Arachnida	Sarcoptiformes	Liacaridae	Dorycranosus	Dorycranosus splendens
CIACA	CIACA051-21	sci2600	BOLD:AEI5729	631[0n]	09-Jun-2020	Arthropoda	Arachnida	Sarcoptiformes	Compactozetidae	Cepheus	Cepheus latus
CIACA	CIACA052-21	sci2601	BOLD:AEH9005	634[0n]	09-Jun-2020	Arthropoda	Arachnida	Sarcoptiformes	Phthiracaridae	Phthiracarus	Phthiracarus cf. ligneus
CIACA	CIACA053-21	sci2602	BOLD:AEI8205	621[0n]	09-Jun-2020	Arthropoda	Arachnida	Sarcoptiformes	Galumnidae	Galumna	Galumna alata
CIACA	CIACA054-21	sci2603	BOLD:AEI3587	620[0n]	09-Jun-2020	Arthropoda	Arachnida	Sarcoptiformes	Hypochthoniidae	Hypochthonius	Hypochthonius luteus
CIACA	CIACA055-21	sci2605	BOLD:AEI4384	627[0n]	09-Jun-2020	Arthropoda	Arachnida	Sarcoptiformes	Damaeidae	Damaeus	Damaeus recasensi
CIACA	CIACA056-21	sci2606	BOLD:AEI2040	611[0n]	09-Jun-2020	Arthropoda	Arachnida	Sarcoptiformes	Phthiracaridae	Phthiracarus	Phthiracarus cf. globosus
CIACA	CIACA057-21	sci2608		496[0n]	09-Jun-2020	Arthropoda	Arachnida	Sarcoptiformes	Achipteriidae	Campachipteria	Campachipteria petiti
CIACA	CIACA058-21	sci2610	BOLD:AEI0246	625[0n]	09-Jun-2020	Arthropoda	Arachnida	Sarcoptiformes	Achipteriidae	Campachipteria	Campachipteria petiti
CIACA	CIACA059-21	sci2612	BOLD:AEI5290	625[0n]	09-Jun-2020	Arthropoda	Arachnida	Sarcoptiformes	Galumnidae	Acrogalumna	Acrogalumna longipluma
CIACA	CIACA060-21	sci2613	BOLD:AEI8467	614[0n]	09-Jun-2020	Arthropoda	Arachnida	Sarcoptiformes	Euphthiracaridae	Mesotritia	Mesotritia cf. grandjeani
CIACA	CIACA061-21	sci2614	BOLD:AEI1056	625[0n]	09-Jun-2020	Arthropoda	Arachnida	Sarcoptiformes	Galumnidae	Acrogalumna	Acrogalumna longipluma
CIACA	CIACA062-21	sci2615	BOLD:AEI1055	592[0n]	09-Jun-2020	Arthropoda	Arachnida	Mesostigmata	Ologamasidae	Gamasiphis	Gamasiphis sextus
CIACA	CIACA063-21	sci2616	BOLD:AEI0244	624[0n]	09-Jun-2020	Arthropoda	Arachnida	Sarcoptiformes	Trhypochthoniidae	Trhypochthonius	Trhypochthonius japonicus
CIACA	CIACA064-21	sci2622	BOLD:AEI2040	625[0n]	09-Jun-2020	Arthropoda	Arachnida	Sarcoptiformes	Phthiracaridae	Phthiracarus	Phthiracarus cf. globosus
CIACA	CIACA065-21	sci2623	BOLD:AEI0247	623[0n]	09-Jun-2020	Arthropoda	Arachnida	Sarcoptiformes	Ameridae	Amerus	Amerus cuspidatus
CIACA	CIACA066-21	sci2626	BOLD:AEI3587	622[0n]	09-Jun-2020	Arthropoda	Arachnida	Sarcoptiformes	Hypochthoniidae	Hypochthonius	Hypochthonius luteus
CIACA	CIACA067-21	sci2628	BOLD:AEI2040	625[0n]	09-Jun-2020	Arthropoda	Arachnida	Sarcoptiformes	Phthiracaridae	Phthiracarus	Phthiracarus cf. globosus
CIACA	CIACA068-21	sci2629	BOLD:AEH9005	604[1n]	09-Jun-2020	Arthropoda	Arachnida	Sarcoptiformes	Phthiracaridae	Phthiracarus	Phthiracarus cf. ligneus
CIACA	CIACA069-21	sci2630	BOLD:AEI4386	606[0n]	09-Jun-2020	Arthropoda	Arachnida	Sarcoptiformes	Damaeidae	Damaeus	Damaeus recasensi
CIACA	CIACA070-21	sci2631	BOLD:AEI8467	624[0n]	09-Jun-2020	Arthropoda	Arachnida	Sarcoptiformes	Euphthiracaridae	Mesotritia	Mesotritia cf. grandjeani
CIACA	CIACA071-21	sci2632	BOLD:AEI2040	624[0n]	09-Jun-2020	Arthropoda	Arachnida	Sarcoptiformes	Phthiracaridae	Phthiracarus	Phthiracarus cf. globosus
CIACA	CIACA072-21	sci2634	BOLD:AEI3587	620[0n]	09-Jun-2020	Arthropoda	Arachnida	Sarcoptiformes	Hypochthoniidae	Hypochthonius	Hypochthonius luteus
CIACA	CIACA073-21	sci2637	BOLD:AEI3587	634[0n]	09-Jun-2020	Arthropoda	Arachnida	Sarcoptiformes	Hypochthoniidae	Hypochthonius	Hypochthonius luteus
CIACA	CIACA074-21	sci2638	BOLD:AEI5290	625[0n]	09-Jun-2020	Arthropoda	Arachnida	Sarcoptiformes	Galumnidae	Acrogalumna	Acrogalumna longipluma
CIACA	CIACA075-21	sci2640	BOLD:AEI4384	633[0n]	09-Jun-2020	Arthropoda	Arachnida	Sarcoptiformes	Damaeidae	Damaeus	Damaeus recasensi
CIACA	CIACA076-21	sci2642	BOLD:AEI6330	612[1n]	09-Jun-2020	Arthropoda	Arachnida	Sarcoptiformes	Achipteriidae	Campachipteria	Campachipteria petiti
CIACA	CIACA077-21	sci2643	BOLD:AEI1534	622[0n]	09-Jun-2020	Arthropoda	Arachnida	Mesostigmata	Polyaspididae	Uroseius	Uroseius cylindricus
CIACA	CIACA078-21	sci2645	BOLD:AEI3725	613[0n]	09-Jun-2020	Arthropoda	Arachnida	Sarcoptiformes	Gustaviidae	Gustavia	Gustavia longirostris
CIACA	CIACA079-21	sci2650	BOLD:AEI0248	509[0n]	09-Jun-2020	Arthropoda	Arachnida	Sarcoptiformes	Phthiracaridae	Archiphthiracarus	Archiphthiracarus sp.
CIACA	CIACA080-21	sci2651	BOLD:AEI1056	623[0n]	09-Jun-2020	Arthropoda	Arachnida	Sarcoptiformes	Galumnidae	Acrogalumna	Acrogalumna longipluma
CIACA	CIACA081-21	sci2652	BOLD:AEI3587	632[0n]	09-Jun-2020	Arthropoda	Arachnida	Sarcoptiformes	Hypochthoniidae	Hypochthonius	Hypochthonius luteus
CIACA	CIACA082-21	sci2653	BOLD:AEI2040	624[0n]	09-Jun-2020	Arthropoda	Arachnida	Sarcoptiformes	Phthiracaridae	Phthiracarus	Phthiracarus cf. globosus
CIACA	CIACA083-21	sci2654	BOLD:AEI3535	623[0n]	09-Jun-2020	Arthropoda	Arachnida	Sarcoptiformes	Phenopelopidae	Eupelops	Eupelops acromios
CIACA	CIACA084-21	sci2655	BOLD:AEI0249	618[0n]	09-Jun-2020	Arthropoda	Arachnida	Sarcoptiformes	Damaeidae	Metabelbella	Metabelbella interlamellaris
CIACA	CIACA085-21	sci2656	BOLD:AEI9656	633[0n]	09-Jun-2020	Arthropoda	Arachnida	Sarcoptiformes	Carabodidae
CIACA	CIACA086-21	sci2657	BOLD:AEI5290	619[0n]	09-Jun-2020	Arthropoda	Arachnida	Sarcoptiformes	Galumnidae	Acrogalumna	Acrogalumna longipluma
CIACA	CIACA087-21	sci2658	BOLD:AEI4385	633[0n]	09-Jun-2020	Arthropoda	Arachnida	Sarcoptiformes	Damaeidae	Damaeus	Damaeus recasensi
CIACA	CIACA088-21	sci2664	BOLD:AEI2040	625[0n]	09-Jun-2020	Arthropoda	Arachnida	Sarcoptiformes	Phthiracaridae	Phthiracarus	Phthiracarus cf. globosus
CIACA	CIACA089-21	sci2665	BOLD:AEI2040	573[0n]	09-Jun-2020	Arthropoda	Arachnida	Sarcoptiformes	Phthiracaridae	Phthiracarus	Phthiracarus cf. globosus
CIACA	CIACA090-21	sci2667	BOLD:AEI3587	626[0n]	09-Jun-2020	Arthropoda	Arachnida	Sarcoptiformes	Hypochthoniidae	Hypochthonius	Hypochthonius luteus
CIACA	CIACA091-21	sci2668	BOLD:AEI5290	622[0n]	09-Jun-2020	Arthropoda	Arachnida	Sarcoptiformes	Galumnidae	Acrogalumna	Acrogalumna longipluma
CIACA	CIACA092-21	sci2669	BOLD:AEI0250	571[0n]	09-Jun-2020	Arthropoda	Arachnida	Sarcoptiformes	Carabodidae	Odontocepheus	Odontocepheus elongatus
CIACA	CIACA093-21	sci2675	BOLD:AEI6713	619[0n]	09-Jun-2020	Arthropoda	Arachnida	Sarcoptiformes	Euphthiracaridae	Mesotritia	Mesotritia cf. grandjeani
CIACA	CIACA094-21	sci2677	BOLD:AEI3587	628[0n]	09-Jun-2020	Arthropoda	Arachnida	Sarcoptiformes	Hypochthoniidae	Hypochthonius	Hypochthonius luteus
CIACA	CIACA095-21	sci2678	BOLD:AEI4386	623[0n]	09-Jun-2020	Arthropoda	Arachnida	Sarcoptiformes	Damaeidae	Damaeus	Damaeus recasensi
CIACA	CIACA096-21	sci2679	BOLD:AEI8993	632[0n]	09-Jun-2020	Arthropoda	Arachnida	Mesostigmata	Parasitidae	Holoparasitus	Holoparasitus sp.
CIACA	CIACA097-21	sci2680	BOLD:AEI5290	625[0n]	09-Jun-2020	Arthropoda	Arachnida	Sarcoptiformes	Galumnidae	Acrogalumna	Acrogalumna longipluma
CIACA	CIACA098-21	sci2681	BOLD:AEI6713	615[0n]	09-Jun-2020	Arthropoda	Arachnida	Sarcoptiformes	Euphthiracaridae	Mesotritia	Mesotritia cf. grandjeani
CIACA	CIACA099-21	sci2689	BOLD:AEI3587	620[0n]	09-Jun-2020	Arthropoda	Arachnida	Sarcoptiformes	Hypochthoniidae	Hypochthonius	Hypochthonius luteus
CIACA	CIACA100-21	sci2690	BOLD:AEI6501	620[0n]	09-Jun-2020	Arthropoda	Arachnida	Sarcoptiformes	Phthiracaridae	Phthiracarus	Phthiracarus cf. ligneus
CIACA	CIACA101-21	sci2692	BOLD:AEI3587	622[0n]	09-Jun-2020	Arthropoda	Arachnida	Sarcoptiformes	Hypochthoniidae	Hypochthonius	Hypochthonius luteus
CIACA	CIACA102-21	sci2695	BOLD:AEI5290	613[0n]	09-Jun-2020	Arthropoda	Arachnida	Sarcoptiformes	Galumnidae	Acrogalumna	Acrogalumna longipluma
CIACA	CIACA103-21	sci2696	BOLD:AEI2040	622[0n]	09-Jun-2020	Arthropoda	Arachnida	Sarcoptiformes	Phthiracaridae	Phthiracarus	Phthiracarus cf. globosus
CIACA	CIACA104-21	sci2699	BOLD:AEI3587	622[0n]	09-Jun-2020	Arthropoda	Arachnida	Sarcoptiformes	Hypochthoniidae	Hypochthonius	Hypochthonius luteus
CIACA	CIACA105-21	sci2702	BOLD:AEI5290	622[0n]	09-Jun-2020	Arthropoda	Arachnida	Sarcoptiformes	Galumnidae	Acrogalumna	Acrogalumna longipluma
CIACA	CIACA106-21	sci2703	BOLD:AEI7167	622[0n]	09-Jun-2020	Arthropoda	Arachnida	Sarcoptiformes	Phthiracaridae	Phthiracarus	Phthiracarus cf. ligneus
CIACA	CIACA107-21	sci2704	BOLD:AEH9005	574[0n]	09-Jun-2020	Arthropoda	Arachnida	Sarcoptiformes	Phthiracaridae	Phthiracarus	Phthiracarus cf. ligneus
CIACA	CIACA108-21	sci2705	BOLD:AEI8991	622[0n]	09-Jun-2020	Arthropoda	Arachnida	Sarcoptiformes	Amerobelbidae	Amerobelba	Amerobelba decedens
CIACA	CIACA109-21	sci2706	BOLD:AEI3587	622[0n]	09-Jun-2020	Arthropoda	Arachnida	Sarcoptiformes	Hypochthoniidae	Hypochthonius	Hypochthonius luteus
CIACA	CIACA110-21	sci2962	BOLD:AEI0848	609[0n]	12-Apr-2019	Arthropoda	Arachnida	Sarcoptiformes	Nothridae	Nothrus	Nothrus silvestris
CIACA	CIACA111-21	sci2963	BOLD:AEI0533	620[0n]	12-Apr-2019	Arthropoda	Arachnida	Prostigmata	Erythraeidae	cf. Leptus	cf. Leptus sp.
CIACA	CIACA112-21	sci2964	BOLD:AEI0533	624[0n]	12-Apr-2019	Arthropoda	Arachnida	Prostigmata	Erythraeidae	cf. Leptus	cf. Leptus sp.
CIACA	CIACA113-21	sci2965	BOLD:AEI0848	630[0n]	12-Apr-2019	Arthropoda	Arachnida	Sarcoptiformes	Nothridae	Nothrus	Nothrus silvestris
CIACA	CIACA114-21	sci2967	BOLD:AEI2040	623[0n]	12-Apr-2019	Arthropoda	Arachnida	Sarcoptiformes	Phthiracaridae	Phthiracarus	Phthiracarus cf. globosus
CIACA	CIACA115-21	sci2968	BOLD:AAZ2213	628[0n]	12-Apr-2019	Arthropoda	Arachnida	Mesostigmata	Trachyuropodidae	Trachyuropoda	Trachyuropoda sp.
CIACA	CIACA116-21	sci2969	BOLD:AAF9157	563[0n]	12-Apr-2019	Arthropoda	Arachnida	Sarcoptiformes	Euphthiracaridae	Acrotritia	Acrotritia ardua ardua
CIACA	CIACA117-21	sci2985	BOLD:AEI2040	567[0n]	06-Nov-2018	Arthropoda	Arachnida	Sarcoptiformes	Phthiracaridae	Phthiracarus	Phthiracarus cf. globosus
CIACA	CIACA118-21	sci2986	BOLD:ADH9050	634[0n]	06-Nov-2018	Arthropoda	Arachnida	Mesostigmata	Trachyuropodidae	cf. Trachyuropoda	cf. Trachyuropoda sp.
CIACA	CIACA119-21	sci2987	BOLD:AEI7071	605[0n]	06-Nov-2018	Arthropoda	Arachnida	Sarcoptiformes	Damaeidae	Damaeus	Damaeus recasensi
CIACA	CIACA120-21	sci2989	BOLD:AEI8991	567[0n]	05-Dec-2018	Arthropoda	Arachnida	Sarcoptiformes	Amerobelbidae	Amerobelba	Amerobelba decedens
CIACA	CIACA121-21	sci2991	BOLD:AEI1056	609[0n]	05-Dec-2018	Arthropoda	Arachnida	Sarcoptiformes	Galumnidae	Acrogalumna	Acrogalumna longipluma
CIACA	CIACA122-21	sci2992	BOLD:AEI1055	605[0n]	05-Dec-2018	Arthropoda	Arachnida	Mesostigmata	Ologamasidae	Gamasiphis	Gamasiphis sextus
CIACA	CIACA123-21	sci2993	BOLD:AEI8991	619[0n]	05-Dec-2018	Arthropoda	Arachnida	Sarcoptiformes	Amerobelbidae	Amerobelba	Amerobelba decedens
CIACA	CIACA124-21	sci2994	BOLD:AAZ2213	565[0n]	05-Dec-2018	Arthropoda	Arachnida	Mesostigmata	Trachyuropodidae	Trachyuropoda	Trachyuropoda sp.
CIACA	CIACA125-21	sci2996	BOLD:AEI5961	590[0n]	05-Dec-2018	Arthropoda	Arachnida	Mesostigmata	Macrochelidae	Macrocheles (Macrholaspis)	Macrocheles (Macrholaspis) cf. recki
CIACA	CIACA126-21	sci2997	BOLD:AAZ2213	626[0n]	05-Dec-2018	Arthropoda	Arachnida	Mesostigmata	Trachyuropodidae	Trachyuropoda	Trachyuropoda sp.
CIACA	CIACA127-21	sci2999	BOLD:AEH9008	634[0n]	05-Dec-2018	Arthropoda	Arachnida	Sarcoptiformes	Euphthiracaridae	cf. Euphthiracarus	cf. Euphthiracarus sp.
CIACA	CIACA128-21	sci3000	BOLD:AEI4260	625[0n]	05-Dec-2018	Arthropoda	Arachnida	Sarcoptiformes	Ameridae	Amerus	Amerus cuspidatus
CIACA	CIACA129-21	sci3003	BOLD:ACQ8500	606[0n]	06-Nov-2018	Arthropoda	Arachnida	Mesostigmata	Parasitidae	Pergamasus	Pergamasus crassipes
CIACA	CIACA130-21	sci3004	BOLD:AEI6500	572[0n]	06-Nov-2018	Arthropoda	Arachnida	Sarcoptiformes	Nothridae	Nothrus	Nothrus reticulatus
CIACA	CIACA131-21	sci3005	BOLD:AEI6503	571[0n]	06-Nov-2018	Arthropoda	Arachnida	Mesostigmata	Parasitidae
CIACA	CIACA132-21	sci3006	BOLD:AEI4261	623[0n]	06-Nov-2018	Arthropoda	Arachnida	Sarcoptiformes	Humerobatidae	Humerobates	Humerobates pomboi
CIACA	CIACA133-21	sci3008	BOLD:AAF9157	613[0n]	06-Nov-2018	Arthropoda	Arachnida	Sarcoptiformes	Euphthiracaridae	Acrotritia	Acrotritia ardua ardua
CIACA	CIACA134-21	sci3082	BOLD:AEI1056	623[0n]	20-Nov-2018	Arthropoda	Arachnida	Sarcoptiformes	Galumnidae	Acrogalumna	Acrogalumna longipluma
CIACA	CIACA135-21	sci3084	BOLD:AEI6502	634[0n]	20-Nov-2018	Arthropoda	Arachnida	Sarcoptiformes	Suctobelbidae	Rhynchobelba	Rhynchobelba machadoi
CIACA	CIACA136-21	sci3085	BOLD:AEI9187	630[0n]	20-Nov-2018	Arthropoda	Arachnida	Sarcoptiformes	Xenillidae	Xenillus	Xenillus sp1
CIACA	CIACA137-21	sci3086	BOLD:AEI5730	625[0n]	20-Nov-2018	Arthropoda	Arachnida	Sarcoptiformes	Phthiracaridae	Phthiracarus	Phthiracarus cf. globus
CIACA	CIACA138-21	sci3087		472[0n]	20-Nov-2018	Arthropoda	Arachnida	Sarcoptiformes	Gustaviidae	Gustavia	Gustavia longirostris
CIACA	CIACA139-21	sci3088	BOLD:AEI8260	567[0n]	20-Nov-2018	Arthropoda	Arachnida	Sarcoptiformes	Oribatulidae	Zygoribatula	Zygoribatula propinqua
CIACA	CIACA140-21	sci3089	BOLD:AEI4159	572[0n]	25-Feb-2019	Arthropoda	Arachnida	Sarcoptiformes	Oribatulidae	Hemileius	Hemileius elongatus
CIACA	CIACA141-21	sci3090	BOLD:AEI6505	627[0n]	25-Feb-2019	Arthropoda	Arachnida	Sarcoptiformes	Xenillidae	Xenillus	Xenillus sp4
CIACA	CIACA142-21	sci3091	BOLD:AEI6504	624[0n]	25-Feb-2019	Arthropoda	Arachnida	Sarcoptiformes	Tectocepheidae	Tectocepheus	Tectocepheus alatus
CIACA	CIACA143-21	sci3092	BOLD:AEI4158	624[0n]	25-Feb-2019	Arthropoda	Arachnida	Sarcoptiformes	Galumnidae	Galumna	Galumna alata
CIACA	CIACA144-21	sci3094	BOLD:AEI7730	567[0n]	25-Feb-2019	Arthropoda	Arachnida	Sarcoptiformes	Oribatulidae	Zygoribatula	Zygoribatula connexa
CIACA	CIACA145-21	sci3095	BOLD:AEI6505	634[0n]	25-Feb-2019	Arthropoda	Arachnida	Sarcoptiformes	Xenillidae	Xenillus	Xenillus sp4
CIACA	CIACA146-21	sci3096	BOLD:AEI6507	625[0n]	25-Feb-2019	Arthropoda	Arachnida	Sarcoptiformes	Ceratozetidae	Trichoribates	Trichoribates novus
CIACA	CIACA147-21	sci3097	BOLD:AEI3741	624[0n]	25-Feb-2019	Arthropoda	Arachnida	Sarcoptiformes	Xenillidae	Xenillus	Xenillus sp3
CIACA	CIACA148-21	sci3098	BOLD:AEI7729	622[0n]	25-Feb-2019	Arthropoda	Arachnida	Mesostigmata	Laelapidae	Pseudoparasitus	Pseudoparasitus dentatus
CIACA	CIACA149-21	sci3100	BOLD:AEI7728	567[0n]	25-Feb-2019	Arthropoda	Arachnida	Sarcoptiformes	Oribatulidae	Zygoribatula	Zygoribatula undulata
CIACA	CIACA150-21	sci3101	BOLD:AEI7727	620[0n]	25-Feb-2019	Arthropoda	Arachnida	Sarcoptiformes	Oppiidae	Ramusella	Ramusella cf. clavipectinata
CIACA	CIACA151-21	sci3102	BOLD:AEI7728	568[0n]	25-Feb-2019	Arthropoda	Arachnida	Sarcoptiformes	Oribatulidae	Zygoribatula	Zygoribatula undulata
CIACA	CIACA152-21	sci3105	BOLD:AEI6506	627[0n]	25-Feb-2019	Arthropoda	Arachnida	Prostigmata	Erythraeidae
CIACA	CIACA153-21	sci3107	BOLD:AEI7726	625[0n]	25-Feb-2019	Arthropoda	Arachnida	Sarcoptiformes	Phthiracaridae	Archiphthiracarus	Archiphthiracarus sp.
CIACA	CIACA154-21	sci3108	BOLD:AEI4159	568[0n]	25-Feb-2019	Arthropoda	Arachnida	Sarcoptiformes	Oribatulidae	Hemileius	Hemileius elongatus
CIACA	CIACA155-21	sci3109	BOLD:ADX1060	619[0n]	25-Feb-2019	Arthropoda	Arachnida	Sarcoptiformes	Euphthiracaridae	Acrotritia	Acrotritia penicillata
CIACA	CIACA156-21	sci3112	BOLD:AEH9722	618[0n]	25-Feb-2019	Arthropoda	Arachnida	Sarcoptiformes	Galumnidae	Pilogalumna	Pilogalumna allifera
CIACA	CIACA157-21	sci3113	BOLD:AEI4158	634[0n]	25-Feb-2019	Arthropoda	Arachnida	Sarcoptiformes	Galumnidae	Galumna	Galumna alata
CIACA	CIACA158-21	sci3115	BOLD:AEI6505	625[0n]	25-Feb-2019	Arthropoda	Arachnida	Sarcoptiformes	Xenillidae	Xenillus	Xenillus sp4
CIACA	CIACA159-21	sci3116	BOLD:AEI7729	555[0n]	25-Feb-2019	Arthropoda	Arachnida	Mesostigmata	Laelapidae	Pseudoparasitus	Pseudoparasitus dentatus
CIACA	CIACA160-21	sci3117	BOLD:AEI6507	612[0n]	25-Feb-2019	Arthropoda	Arachnida	Sarcoptiformes	Ceratozetidae	Trichoribates	Trichoribates novus
CIACA	CIACA161-21	sci3119	BOLD:AEI4158	623[0n]	25-Feb-2019	Arthropoda	Arachnida	Sarcoptiformes	Galumnidae	Galumna	Galumna alata
CIACA	CIACA162-21	sci3120	BOLD:AEI7725	624[0n]	25-Feb-2019	Arthropoda	Arachnida	Sarcoptiformes	Oribatulidae	Zygoribatula	Zygoribatula propinqua
CIACA	CIACA163-21	sci3121	BOLD:AEI4159	571[0n]	25-Feb-2019	Arthropoda	Arachnida	Sarcoptiformes	Oribatulidae	Hemileius	Hemileius elongatus
CIACA	CIACA164-21	sci3122	BOLD:AEI3741	625[0n]	25-Feb-2019	Arthropoda	Arachnida	Sarcoptiformes	Xenillidae	Xenillus	Xenillus sp3
CIACA	CIACA165-21	sci3123	BOLD:AEH9722	572[0n]	25-Feb-2019	Arthropoda	Arachnida	Sarcoptiformes	Galumnidae	Pilogalumna	Pilogalumna allifera
CIACA	CIACA166-21	sci3124	BOLD:AEH9719	612[0n]	25-Feb-2019	Arthropoda	Arachnida	Sarcoptiformes	Xenillidae	Xenillus	Xenillus sp2
CIACA	CIACA167-21	sci3125	BOLD:AEH8933	618[0n]	25-Feb-2019	Arthropoda	Arachnida	Sarcoptiformes	Phthiracaridae	Hoplophthiracarus	Hoplophthiracarus cf. cazanicus
CIACA	CIACA168-21	sci3126	BOLD:AEI4159	622[0n]	25-Feb-2019	Arthropoda	Arachnida	Sarcoptiformes	Oribatulidae	Hemileius	Hemileius elongatus
